# Supplementary material for: Donor Genetic Predisposition to High Interleukin-10 Production Appears Protective against Acute Graft-Versus-Host Disease
Source: Int J Mol Sci. 2022 Dec 14;23(24):15888. doi: 10.3390/ijms232415888 (PMC9779827; doi:10.3390/ijms232415888)
Supplement: Supplementary file 1 [file ijms-23-15888-s001.zip]

Archive with 1 entries (1 files):
- ijms-2070963-supplementary.pdf
